# Supplementary material for: Cervicovaginal Microbiota and Biogenic Amine Metabolic Shifts in HPV-Associated Cervical Disease
Source: Cancers (Basel). 2026 Jun 13;18(12):1931. doi: 10.3390/cancers18121931 (PMC13296784; doi:10.3390/cancers18121931)
Supplement: Supplementary file 1 [file cancers-18-01931-s001.zip]

Archive with 1 entries (1 files):
- cancers-4276060-supplementary.pdf
